# Supplementary material for: Impact of Aging and Pathologies on Human Oral Mucosa: Preliminary Investigation of Biophysical Markers from Thermal and Vibrational Analyses
Source: Biomolecules. 2025 Jul 8;15(7):978. doi: 10.3390/biom15070978 (PMC12292607; doi:10.3390/biom15070978)
Supplement: Supplementary file 1 [file biomolecules-15-00978-s001.zip]

Archive with 1 entries (1 files):
- biomolecules-3689128-supplementary.pdf
